# Supplementary material for: Identification and Validation of TRIM25 as a Glucose Metabolism Regulator in Prostate Cancer
Source: Int J Mol Sci. 2022 Aug 19;23(16):9325. doi: 10.3390/ijms23169325 (PMC9408812; doi:10.3390/ijms23169325)
Supplement: Supplementary file 1 [file ijms-23-09325-s001.zip]

Archive with 1 entries (1 files):
- ijms-1825475-supplementary.pdf
